# Supplementary material for: A De Novo Sequence Variant in Barrier-to-Autointegration Factor Is Associated with Dominant Motor Neuronopathy
Source: Cells. 2023 Mar 9;12(6):847. doi: 10.3390/cells12060847 (PMC10099716; doi:10.3390/cells12060847)
Supplement: Supplementary file 1 [file cells-12-00847-s001.zip]

Archive with 1 entries (1 files):
- cells-2229868-supplementary.pdf
